# Supplementary material for: Complete genome sequence of Peptoclostridium difficile strain Z31
Source: Gut Pathog. 2016 Apr 1;8:11. doi: 10.1186/s13099-016-0095-3 (PMC5562067; doi:10.1186/s13099-016-0095-3)
Supplement: Supplementary file 1 — Additional file 1. Assembler software (Mira, Newbler and SPAdes) parameters. [file 13099_2016_95_MOESM1_ESM.txt]

#======== MIRA =========
project = z31
job = genome,denovo,accurate
parameters = -GE:not=16 -OUT:ora=yes -AS:urd=yes -NW:cac=no IONTOR_SETTINGS -AS:mrpc=100
readgroup = fragment
technology = iontor
data=file.fastq file.xml


#======== NEWBLER =========
-urt -noace -m -cpu 24 -a 50 -o assembly-newbler file.fastq


#======== SPAdes =========
spades.py --iontorrent -t 12 -o assembly-spades -k 21,33,57,91,111,127 \
	-s file.fastq \
	--mp1-1 ion_mp_1.fastq \
	--mp1-2 ion_mp_2.fastq \
	--mp1-ff \
	--trusted-contigs Mira_and_Newbler_out.fasta
