# Supplementary material for: Complete genome sequence of Peptoclostridium difficile strain Z31
Source: Gut Pathog. 2016 Apr 1;8:11. doi: 10.1186/s13099-016-0095-3 (PMC5562067; doi:10.1186/s13099-016-0095-3)
Supplement: Supplementary file 2 — Additional file 2. Primer sets used on in silico PCR for genes related to virulence factor, antibiotic resistance, and other known toxins. [file 13099_2016_95_MOESM2_ESM.txt]

>tcdA-F3345-F
GCATGATAAGGCAACTTCAGTGGTA
>tcdA-R3969-R
AGTTCCTCCTGCTCCATCAAATG
>tcdB1-F5670-F
CCAAARTGGAGTGTTACAAACAGGTG
>tcdB1-R6079A-R
GCATTTCTCCATTCTCAGCAAAGTA
>tcdB2-F5670-F
CCAAARTGGAGTGTTACAAACAGGTG
>tcdB2-R6079B-R
GCATTTCTCCGTTTTCAGCAAAGTA
>tcdC-F
AAAAGGGAGATTGTATTATGTTTTC
>tcdC-R
CAATAACTTGAATAACCTTACCTTCA
>PS13-F
GGAGGCAGCAGTGGGGAATA
>PS14-R
TGACGGGCGGTGTGTACAAG
>cdtA1-F739A-F
GGGAAGCACTATATTAAAGCAGAAGC
>cdtA1-R958-R
CTGGGTTAGGATTATTTACTGGACCA
>cdtA2-F739B-F
GGGAAACATTATATTAAAGCAGAAGC
>cdtA2-R958-R
CTGGGTTAGGATTATTTACTGGACCA
>ctdB-F617-F
TTGACCCAAAGTTGATGTCTGATTG
>cdtB-R878-R
CGGATCTCTTGCTTCAGTCTTTATAG
>CotA-clostron-F
TTCCTCCTACGATAGACCTTGG
>CotA-clostron-R
GCAATCATCACAATCGCAGT
>CotB-clostron-F
CAGGGATAGAAATAAACAAAAAC
>CotB-clostron-R
GGGGTCTAGTAATCCTCTCATA
>CotC-clostron-F
TAACATAAGACAAGCAGACC
>CotC-clostron-R
ATCGCCAAAGACATTA
>CotD-clostron-F
CCCGTAACCGATTTACATGA
>CotD-clostron-R
CCCGTAACCGATTTACATGA
>SodA-F
TATSCWTATGATGCWYTWGARCC
>SodA-R
TARTAAGCATGYTCCCAAACATC
>CDSpo0A-F
TTAATGGGGGGAGGATCCATGGAAAAAATCAAA
>CDSpo0A-R
TTACTTTTTATGCTCGAGTCATTTAACCATACT
>slpA-F
ATGTTGGGAGGAATTTAAGAAATG
>slpA-R
ACCTCCACCAGTTTTCATCTCTGC
>Fbp68-F
TTAGCATAAGTAGAGTTCGTCAAG
>Fbp68-R
GTCTATCAAGCTTAACAGATATACTC
>cwp66-1-F
AGCAGTGGGTGTATTAGC
>cwp66-1-R
AATCCATCATCTGTAGCG
>cwp66-NB-F
CTCAAATTGGTGGCTTAGG
>cwp66-NB-R
ATGGCTCTTCATCTGTGGG
>cwp66-ATG-F
CGAAAGAATTAGGAGGTAAGA
>cwp66-TAA-R
TATGTATGTAATGATTGATTTGC
>Cwp84-F
GGGGTAAACATGAGAAAG
>Cwp84-R
GGAACTCCATTTACTACTG
>FliC-F
ATGAGAGTTAATACAAATGTAAGTGC
>FliC-R
CTATCCTAATAATTGTAAAACTCC
>FliD-F
ATGTCAAGTATAAGTCCAGTAAG
>FliD-R
TTCAACAAAASCTCTTAAYTCATC
>GroEL-F
ATACTGAATTAGATGCTGTTGAAG
>GroEL-R
TCTGAAGTAGTTTGCTCTACTTG
>NF1096-F
CCGGAATTCAAATGGACAAGGGGGAAGAAAATAAAATG
>NF1097-R
CGCGGATCCCCAATACTAGTATTATCAAGAAAATTTACATC
>TETM-F
TGGAATTGATTTATCAACGG
>TETM-R
TTCCAACCATACAATCCTTG
>ermB-F
CTCAAAACTTTTTAACGAGTG
>ermB-R
CCTCCCGTTAAATAATAGATA
>ermA-F
GAAAAACCCTAAAGACACGCAAAA
>ermA-R
AGTGACATTTGCATGCTTCAAAG
>ermC-F
TATTAAATAATTTATAGCTATTGAAAA
>ermC-R
TGAACATGATAATATCTTTGAAAT
>ermD-F
GCTTTGACAACTGTGCTAAGTCAAAA
>ermD-R
GGCCATTTGTGATGCATTACATA
>ermE-F
GCAGCACCCCAACCAGAA
>ermE-R
GGTACTTGCGCAGAAGCGA
>ermF-F
TCGTTTTACGGGTCAGCACTT
>ermF-R
AACTTCCAGCATTTCCAAAAAACA
>ermG-F
TCACATAGAAAAAATAATGAATTGCATAAG
>ermG-R
CGATACAAATTGTTCGAAACTAATATTGT
>ermQ-F
AAGTTATTGGGTTACAGCTA
>ermQ-R
CACCTCCTAATTTAAATCTACTA
>ermV-F
CGCCGGACAGCTCGC
>ermV-R
TCCCCCACCAGGACGTC
>ermX-F
CGTCACGAGCATGGCCA
>ermX-R
CGAGCGCAACCATGATTATGT
>erm_ram-F
ACGCGTTATATTGATAAAAATAATAATAGTGGG
>erm_ram-R
ACGCGTGCGACTCATAGAATTATTTCCTCCCG
>bcrA_CP-F
GGCAATACCAAGCCGTTGCTTCAT
>bcrA_CP-R
TTACGAAGCGATACGGAACAGCCA
>bcrB_CP-F
ATAGGTGGCTGTCCACGGATACAA
>bcrB_CP-R
CGTTTGTGGGCTATATGACGCTGT
>bcrD_CP-F
TGCTGCCACTCGTGAAACTCCTAT
>bcrD_CP-R
TTCTCGTTGTGGTTCAAGGTTGCG
>bcrR_CP-F
AAGGGCGGTTACATAGGGTTGTCT
>bcrR_CP-R
ATGTCTGCTATCGGGCGAAGAACT
>Cdga-F
TTTAAAGCCAGTTCATAG
>Cdga-R
GAACCAAAGTTACCATG
>gyrB-F
AGTTGATGAACTGGGGTCTT
>gyrB-R
TCAAAATCTTCTCCAATACCA
>gyrA-FL1-F
CTCATGGAGATACTGCTGTTFL
>gyrA-FL1-R
ATTATGCTATGGTAAGAATGGCP
>gyrB-FL1-F
TTAGTCGAAGGGGATTCAGFL
>gyrB-FL1-R
GGAGGTTCAGCTAAACAAGGTP
>cfr-Cd-ex-F
TCCTCTACGGCAAACAAACC
>cfr-Cd-ex-R
GCTCCACTTGAGTGATGCCTA
>cfr-Cd-F
TGAAATATAAAGCTGGTTGGGAGTCA
>cfr-Cd-R
TCCATACAATTGACCGCAAGCAGC
>rplC_L3-Cd-F
AAAAGTTGGTATGACTCAAATATTCAC
>rplC_L3-Cd-R
AGTTACTACTGAACCTTTAGCTCCTG
>rplD_L4-Cd-F
GGAGGAATAACAATGCCAAAA
>rplD_L4-Cd-R
ATGCGTACACCTCCTCCACT
>vanT-F
CTATTGGCTATGCCGATGGT
>vanT-R
CGACCCACTATTGCTGCTCTAC
>vanXY-F
CTCTGCGTGACAATGGAAAA
>vanXY-R
AGCAAGCCCTGTCTGATGTT
>vanG-F
TGTGCGTGCAGGTTCATCATT
>vanG-R
TGCACACCCTACCTCAAAACCA
>vanG_mut-F
GATGGAACAGTGCAGGGG
>vanG_mut-R
GGTACTTTAATACCTTCTGAATGAAC
>vanS-F
TGGATAAGGCAGAGCGTCTTG
>vanS-R
CGCTCAAGTTTTTCCTCTGGA
